# Supplementary material for: Does emotional valence affect cognitive performance and neurophysiological response during decision making? A preliminary study
Source: Front Neurosci. 2024 Aug 9;18:1408526. doi: 10.3389/fnins.2024.1408526 (PMC11341406; doi:10.3389/fnins.2024.1408526)
Supplement: Supplementary file 1 [file Data_Sheet_1.ZIP]

Archive with 7 entries (6 files):
- Supplementary material/Supplementary Figure/
- Supplementary material/Supplementary Figure/FigureSUP1.tiff
- Supplementary material/Supplementary Figure/FigureSUP2.tiff
- Supplementary material/Supplementary Figure/FigureSUP3.tiff
- Supplementary material/Supplementary file.docx
- Supplementary material/Supplementary Table1.docx
- Supplementary material/Supplementary Table2.docx
